# Supplementary material for: Antibiotic-resistant Escherichia coli from treated municipal wastewaters and Black-headed Gull nestlings on the recipient river
Source: One Health. 2024 Sep 22;19:100901. doi: 10.1016/j.onehlt.2024.100901 (PMC11470789; doi:10.1016/j.onehlt.2024.100901)
Supplement: Supplementary material — Figure S1. Characteristics of 86 E. coli isolates detected in wastewater effluents and Black-headed Gulls in the Czech Republic in 2012. [file mmc3.xlsx]

## Sheet: dendrogram def.
Figure S1. Characteristics of 86 E. coli isolates detected in wastewater effluents and Black-headed Gulls in the Czech Republic in 2012.
					ID	Origin	Sampling date (2012)	Cultivation	PFGE	MLST		Phylogroup	BL	Antibiotic resistance phenotype																Antibiotic resistance genes														Integron	Plasmids replicons
										ST	STC			A	Ac	C	Caz	Cf	Cip	Ctx	Fox	Gn	Na	S	Su	Sxt	T	Ipm	Mem	blaTEM-1	blaCTX-M-1	blaCTX-M-15	blaCTX-M-27	blaCTX-M-174	blaCMY-2	aac(6´)-Ib	catA1	qnrS1	strA	sul1	sul2	tetA	tetB		IncB/O/K/Z	IncFIA	IncFIB	IncFII	IncI1
					V782h10		16.4.		A	101	101	B1	­
					R1071h		24.5.		B	155	155	B1	­
					R1240h		24.5.		C	88	23	C	­
					V279h2		12.3.		D	101	101	B1	­
					R1214e		24.5.		E	101	101	B1
					R1230h		24.5.		F	95	95	B2	­
					V539e8		26.3.		G	685	­	A
					R1272e		24.5.		H	58	155	B1
					R1294h		24.5.		I	93	168	A	­
					R1157h		24.5.		J	93	168	A	­
					R1099h		24.5.		K	58	155	B1	­
					R1222h		24.5.		L	2607	­	B1	­
					R1067h		24.5.		M	93	168	B1	­
					V1008h10		7.5.		N	58	155	B1	­
					V700h1		2.4.		O	95	95	B2	­
					V700h7		2.4.		O	95	95	B2	­
					V415h4		20.3.		P	162	469	B1	­
					R1060e		24.5.		Q1	117	­	F
					R1170e		24.5.		Q1	117	­	F
					R1200e		24.5.		Q2	117	­	F
					V782h2		16.4.		R1	162	469	B1	­
					V970h10		23.4.		R2	162	469	B1	­
					R1070h		24.5.		R3	162	469	B1	­
					R1247h		24.5.		S	206-like1	­	A	­
					R1310h		24.5.		T	10	10	A	­
					R1307e		24.5.		U	429	­	B2
					R1350e		24.5.		V	ND2	ND	A
					R1147h		24.5.		W	4980	­	B1	­
					V782h4		16.4.		X	10	10	A	­
					V780h3		10.4.		Y	216	­	A	­
					V970h4		23.4.		Z	744-like3	ND	A	­
					R1216h		24.5.		a	46	46	A	­
					R1279h		24.5.		b	10	10	A	­
					R1228h		24.5.		c	215	10	A	­
					V539h1		26.3.		d	635	399	A	­
					V539e7		26.3.		e1	23	23	C
					R1303e		24.5.		e1	23	23	C
					R1326e		24.5.		e2	23	23	C
					V782h6		16.4.		f	23	23	C	­
					R1281h		24.5.		g	23	23	C	­
					R1297h		24.5.		h	10	10	A	­
					R1297h		24.5.		h	10	10	A	­
					V279h8		12.3.		i	101	101	C	­
					V1052e10		28.5.		j	69	69	D	­
					R1185e		24.5.		k	398	398	B1
					R1311h		24.5.		l	681	­	B2	­
					R1324h		24.5.		l	681	­	B2	­
					R1237e		24.5.		m	155	155	B1
					R1090h		24.5.		n	141	­	B2	­
					R1102h		24.5.		o	354	354	F	­
					V539h2		26.3.		p	450	­	A	­
					V700e7		2.4.		q1	131	131	B2
					V973e10		30.4.		q1	131	131	B2
					V973e4		30.4.		q1	131	131	B2
					R1066e		24.5.		q2	131	131	B2
					V539e4		26.3.		q3	131	131	B2
					V539e5		26.3.		q3	131	131	B2
					V780e7		10.4.		q3	131	131	B2
					V700h10		2.4.		q4	131	131	B2
					V780e6		10.4.		q5	131	131	B2
					R1331e		24.5.		q6	131	131	B2
					V780e10		10.4.		q7	131	131	B2
					V780e4		10.4.		q7	131	131	B2
					V700h5		2.4.		q8	131	131	B2
					V700h6		2.4.		q8	131	131	B2
					R1353e		24.5.		q9	131	131	B2
					V970h1		23.4.		r	131	131	B2	­
					V1052h5		28.5.		s	131	131	B2	­
					V1052h6		28.5.		s	131	131	B2	­
					V780h8		10.4.		t	131	131	B2	­
					V279h4		12.3.		u	1730	­	B1	­
					R1073h		24.5.		v1	770	­	Cl.I	­
					R1304h		24.5.		v2	770	­	Cl.I	­
					R1068h		24.5.		v3	770	­	Cl.I	­
					R1142e		24.5.		w	2325	­	A
					R1132h		24.5.		x	57	350	E	­
					R1317e		24.5.		y	6009	­	E
					V780h10		10.4.		z	453	86	B1	­
					V415h1		20.3.		α	453	86	B1	­
					V780e2		10.4.		β	405	405	D
					R1219e		24.5.		γ	2040	­	A
					V539e6		26.3.		δ	5840	­	E
					V1052h1		28.5.		ε	69	69	D	­
					R1156h		24.5.		ζ	354	354	F	­
					R1270e		24.5.		η	1056	­	B1
					V415e3		20.3.		θ	58	155	B2
Notes: No. - isolate identification number, red highlighted numbers: isolates originating from both sources (wastewater effluents and gulls) showing greater than 85% similarity of PFGE profiles; ID: Identification number of the isolate; PFGE (pulsed-field gel electrophoresis) - PFGE profiles; MLST (multi-locus sequence typing), ST - sequence type; ST: 206-like1- single locus variant of ST206 show…
Figure legend:
Origin
	Wastewater effluents
	Gull
Cultivation
	on MCAcip
	on MCAcef
Beta-lactamases
­	none
	ESBL
	AmpC
[truncated: 5 more columns]
